# Supplementary material for: Serine Biosynthesis with One Carbon Catabolism and the Glycine Cleavage System Represents a Novel Pathway for ATP Generation
Source: PLoS One. 2011 Nov 2;6(11):e25881. doi: 10.1371/journal.pone.0025881 (PMC3206798; doi:10.1371/journal.pone.0025881)
Supplement: Table S2 — List of molecular weights and turnover numbers for selected human metabolic enzymes. (XLS) [file pone.0025881.s003.xls]

## Sheet: Sheet1
Enzyme Name	Molar Mass (g/mol)	Turnover Number (1/sec)
small monomeric GTPase	22000	0.0005		98750	Median molar mass
tubulin GTPase	126667	0.002116
alpha-glucan, water dikinase	330000	0.015
thymidylate synthase	62333.3	0.016
carboxylesterase	137222	0.017575
type II site-specific deoxyribonuclease	41250	0.034971
membrane-type matrix metalloproteinase-1	156556	0.0375
deoxyribodipyrimidine photo-lyase	46596.7	0.04
phosphoethanolamine N-methyltransferase	55100	0.055
DNA ligase (NAD+)	72065	0.1
pentachlorophenol monooxygenase	225000	0.167608
aspartyl aminopeptidase	540000	0.18625
peroxidase	113000	0.3
inositol-phosphate phosphatase	29920	0.335
envelysin	67666.7	0.379
cholestenol DELTA-isomerase	107000	0.423
Juvenile-hormone esterase	59666.7	0.4705
non-chaperonin molecular chaperone ATPase	611000	0.6039
aldehyde dehydrogenase (NAD+)	149667	1.031
cellobiose phosphorylase	93000	1.1
Carboxylate reductase	120000	1.16833
hexokinase	55000	1.365
adenosylhomocysteinase	204000	1.4
nitrite reductase (NO-forming)	122800	1.85841
phosphoribosylglycinamide formyltransferase	57868	2.04551
Ca2+/calmodulin-dependent protein kinase	409750	2.17
2-isopropylmalate synthase	202000	2.2
glycerol-1-phosphate dehydrogenase [NAD(P)+]	72400	2.24036
Propionate-CoA ligase	70900	2.58333
cyclomaltodextrinase	63000	2.72429
pyroglutamyl-peptidase I	71680	3.5
S-(hydroxymethyl)glutathione dehydrogenase	110000	3.6
biliverdin reductase	34000	3.65
proteasome endopeptidase complex	650000	5.114
myosin-light-chain kinase	196000	5.17
glucose oxidase	290000	5.65333
Ribulose-bisphosphate carboxylase	550000	5.8
3-deoxy-8-phosphooctulonate synthase	76000	5.9
allophanate hydrolase	144000	6
polynucleotide adenylyltransferase	85484.3	6.37386
prolyl oligopeptidase	72566.7	7.625
Cystathionine beta-synthase	235000	7.76212
electron-transferring-flavoprotein dehydrogenase	60000	8.56667
phloretin hydrolase	55000	10
Tyrosine-tRNA ligase	130000	10.9462
chlorite O2-lyase	97211.1	12.37
pepsin A	34000	12.65
galactokinase	47500	15.2438
succinate dehydrogenase (ubiquinone)	100000	15.5533
cysteine synthase	64000	17.5
4-hydroxybenzoate 3-monooxygenase	80000	17.52
polyribonucleotide nucleotidyltransferase	190000	17.664
thioglucosidase	130000	19.925
fructose-bisphosphatase	144000	20.1875
NADPH-hemoprotein reductase	235000	20.5
Oxalyl-CoA decarboxylase	251500	22.2178
omptin	35540	22.683
homoisocitrate dehydrogenase	154000	24.2484
trans-octaprenyltranstransferase	108000	25.35
2-dehydro-3-deoxygluconokinase	34740	26.3
bacterial leucyl aminopeptidase	29500	26.4601
protein-tyrosine-phosphatase	60833.3	29.5383
purine nucleosidase	71000	34
minus-end-directed kinesin ATPase	44636.7	35.0004
nucleoside-diphosphate kinase	60000	38
cytochrome-c oxidase	290000	42.0633
membrane alanyl aminopeptidase	178667	42.306
dihydroorotate dehydrogenase	69500	43.8667
creatine kinase	56400.1	45.8135
1,3-beta-galactosyl-N-acetylhexosamine phosphorylase	84860	46.75
phosphoprotein phosphatase	128000	47.05
lipoxygenase	78000	48.3333
carboxymethylenebutenolidase	28500	53.1533
glutathione transferase	39000.2	53.7614
valine dehydrogenase (NADP+)	67000	55.4922
3',5'-cyclic-nucleotide phosphodiesterase	139667	78.3333
Chorismate mutase	63600	87
guanylate cyclase	300000	98.0333
phosphopyruvate hydratase	78900	102.673
3-hexulose-6-phosphate synthase	71333.3	110.6
dihydroorotate oxidase	61650	117.5
shikimate dehydrogenase	46533.3	129.454
phosphopentomutase	210000	173
dihydropyrimidinase	140000	176.233
quercetin 2,3-dioxygenase	56000	180.85
L-Arabinose isomerase	113000	207
Acetylxylan esterase	145250	216
pyruvate synthase	135150	246.667
acetyl-CoA C-acetyltransferase	168000	281.085
4-alpha-D-{(1->4)-alpha-D-glucano}trehalose trehalohydrolase	98750	335.674
glycerate 2-kinase	47200	360
phenylalanine dehydrogenase	414720	400.75
pyruvate kinase	210250	448.733
Nitrate reductase [NAD(P)H]	460000	470
citryl-CoA lyase	87000	570
cytochrome-b5 reductase	97540	667
lactoylglutathione lyase	51000	744.125
tripeptide aminopeptidase	104100	2030
Phenylserine aldolase	210000	3020
acetylcholinesterase	197500	5300
peptidyl-dipeptidase A	265000	6555
nitrile hydratase	191000	8845.82
arsenate reductase (donor)	123000	14400
